# Supplementary material for: Fast and Simple Fabrication of Superhydrophobic Coating by Polymer Induced Phase Separation
Source: Nanomaterials (Basel). 2019 Mar 11;9(3):411. doi: 10.3390/nano9030411 (PMC6473969; doi:10.3390/nano9030411)
Supplement: Supplementary file 1 [file nanomaterials-09-00411-s001.zip]

Archive with 5 entries (4 files):
- nanomaterials-435424-SI.pdf
- nanomaterials-435424-Video S1-S3/
- nanomaterials-435424-Video S1-S3/Video 1. Self-cleaning Test.mp4
- nanomaterials-435424-Video S1-S3/Video 2. Water Drop Bouncing.MP4
- nanomaterials-435424-Video S1-S3/Video 3. Superhydrophobic Test.mp4
